# Supplementary material for: Legionella pneumophila as Cause of Severe Community-Acquired Pneumonia, China
Source: Emerg Infect Dis. 2020 Jan;26(1):160–2. doi: 10.3201/eid2601.190655 (PMC6924908; doi:10.3201/eid2601.190655)
Supplement: Appendix 2 — Additional data for investigation of a case of community-acquired pneumonia caused by Legionella pneumophila bacteria, China. [file 19-0655-Techapp-s2.xlsx]

## Sheet: 19-0655 Appendix 2 Table 1
Article DOI: https://doi.org/10.3201/eid2601.190655
Legionella pneumophila as a Cause of Severe Community-Acquired Pneumonia, China
Appendix 2 Table 1. Coverage rate of Legionella pneumophila for blood
Sample no.	Species	Coverage	CovRate	Depth	Abs_Abu	Re_Abu	Genus	Genus_Abs_Abu	Genus_Re_Abu	MRN	SMRN	SMRNG	SDCOV	SDdepth	SDMRN	SDSMRN	SDSMRNG	Gram	ID
17B0586085	Propionibacterium_acnes	2154/2560282	0.084	1	7.0305	14.01	Propionibacterium	7.0305	14.01	18	18	18	0.0689	1	15	15	15	G+	id|08674738|ref|BAC_0164449|
17B0586085	Burkholderia_383	1296/8676277	0.015	1	1.2678	2.53	Burkholderia	2.1948	4.37	11	10	18	0.0123	1	9	8	15	G-	id|06850006|ref|BAC_0039164|
17B0586085	Legionella_pneumophila	1136/3576470	0.032	1	2.2368	4.46	Legionella	2.2368	4.46	8	8	8	0.0262	1	7	7	7	G-	id|07465162|ref|BAC_0790004|
17B0586085	Bradyrhizobium_BTAi1	614/8264687	0.0074	1	0.605	1.21	Bradyrhizobium	2.1109	4.21	5	4	14	0.0061	1	4	3	11	G-	id|08129197|ref|BAC_0172567|
17B0586085	Bradyrhizobium_japonicum	366/9207384	0.004	1	0.3258	0.65	Bradyrhizobium	2.1109	4.21	3	3	14	0.0033	1	2	2	11	G-	id|07814469|ref|BAC_0152825|
17B0586085	Staphylococcus_haemolyticus	308/2685015	0.011	1	1.1173	2.23	Staphylococcus	4.6872	9.34	3	3	12	0.009	1	2	2	10	G+	id|08669641|ref|BAC_0084086|
17B0586085	Acinetobacter_lwoffii	551/2970206	0.019	1	1.3467	2.68	Acinetobacter	1.5883	3.16	4	3	5	0.0156	1	3	2	4	G-	id|07373057|ref|BAC_0315372|
17B0586085	Acidovorax_KKS102	479/5196935	0.0092	1	0.7697	1.53	Acidovorax	1.2193	2.43	4	3	3	0.0075	1	3	2	2	G-	id|09678632|ref|BAC_0561432|
17B0586085	Ochrobactrum_anthropi	1090/4783208	0.023	1	1.8816	3.75	Ochrobactrum	1.8816	3.75	9	3	3	0.0189	1	7	2	2	G-	id|06624183|ref|BAC_0081404|
17B0586085	Staphylococcus_capitis	301/2466594	0.012	1	0.8108	1.62	Staphylococcus	4.6872	9.34	2	2	12	0.0098	1	2	2	10	G+	id|05523505|ref|BAC_0373706|
17B0586085	Staphylococcus_epidermidis	307/2616530	0.012	1	0.7644	1.52	Staphylococcus	4.6872	9.34	2	2	12	0.0098	1	2	2	10	G+	id|01354439|ref|BAC_0754145|
17B0586085	Caulobacter_K31	466/5477872	0.0085	1	0.7302	1.46	Caulobacter	0.7302	1.46	4	2	3	0.007	1	3	2	2	G-	id|03891380|ref|BAC_0574662|
17B0586085	Nitrobacter_hamburgensis	271/4406967	0.0061	1	0.6807	1.36	Nitrobacter	0.6807	1.36	3	2	2	0.005	1	2	2	2	G-	id|02049008|ref|BAC_0203589|
17B0586085	Serratia_marcescens	198/5241455	0.0038	1	0.3816	0.76	Serratia	0.3816	0.76	2	2	2	0.0031	1	2	2	2	G-	id|04832705|ref|BAC_0834923|
17B0586085	Agromonas_oligotrophica	307/8264165	0.0037	1	0.363	0.72	Bradyrhizobium	2.1109	4.21	3	1	14	0.003	1	2	1	11	G-	id|05374044|ref|BAC_0092838|
17B0586085	Bradyrhizobium_ORS	367/7456587	0.0049	1	0.4023	0.8	Bradyrhizobium	2.1109	4.21	3	1	14	0.004	1	2	1	11	G-	id|03297049|ref|BAC_0182783|
17B0586085	Bradyrhizobium_S23321	378/7231841	0.0052	1	0.4148	0.83	Bradyrhizobium	2.1109	4.21	3	1	14	0.0043	1	2	1	11	G-	id|00446926|ref|BAC_0603257|
17B0586085	Staphylococcus_saprophyticus	134/2516575	0.0053	1	0.3974	0.79	Staphylococcus	4.6872	9.34	1	1	12	0.0043	1	1	1	10	G+	id|02114603|ref|BAC_0114644|
17B0586085	Staphylococcus_warneri	437/2486042	0.018	1	1.2067	2.4	Staphylococcus	4.6872	9.34	3	1	12	0.0148	1	2	1	10	G+	id|00803419|ref|BAC_0438675|
17B0586085	Mesorhizobium_australicum	262/6200534	0.0042	1	0.3226	0.64	Mesorhizobium	2.7553	5.49	2	1	7	0.0034	1	2	1	6	G-	id|07173759|ref|BAC_0524787|
17B0586085	Mesorhizobium_opportunistum	759/6884444	0.011	1	0.8715	1.74	Mesorhizobium	2.7553	5.49	6	1	7	0.009	1	5	1	6	G-	id|00528062|ref|BAC_0524999|
17B0586085	Pseudomonas_fulva	96/4920769	0.002	1	0.2032	0.4	Pseudomonas	0.9213	1.84	1	1	4	0.0016	1	1	1	3	G-	id|00368536|ref|BAC_0758888|
17B0586085	Pseudomonas_stutzeri	119/4709064	0.0025	1	0.2124	0.42	Pseudomonas	0.9213	1.84	1	1	4	0.0021	1	1	1	3	G-	id|08249931|ref|BAC_0715215|
17B0586085	Agrobacterium_fabrum	241/4917167	0.0049	1	0.4067	0.81	Agrobacterium	1.3075	2.61	2	1	2	0.004	1	2	1	2	G-	id|04857120|ref|BAC_0038388|
17B0586085	Agrobacterium_vitis	225/5009562	0.0045	1	0.3992	0.8	Agrobacterium	1.3075	2.61	2	1	2	0.0037	1	2	1	2	G-	id|06065645|ref|BAC_0886481|
17B0586085	Methylobacterium_radiotolerans	111/6077833	0.0018	1	0.1645	0.33	Methylobacterium	0.3369	0.67	1	1	2	0.0015	1	1	1	2	G-	id|00734235|ref|BAC_0452828|
17B0586085	Rhizobium_etli	539/4513324	0.012	1	0.8863	1.77	Rhizobium	3.0835	6.14	4	1	2	0.0098	1	3	1	2	G-	id|03635749|ref|BAC_0406418|
17B0586085	Sinorhizobium_fredii	417/6476459	0.0064	1	0.6176	1.23	Sinorhizobium	1.5479	3.08	4	1	2	0.0052	1	3	1	2	G-	id|02814611|ref|BAC_0438139|
17B0586085	Sphingobium_SYK	89/4199332	0.0021	1	0.2381	0.47	Sphingobium	0.7147	1.42	1	1	3	0.0017	1	1	1	2	G-	id|09600723|ref|BAC_0824874|
17B0586085	Streptococcus_anginosus	139/2233640	0.0062	1	0.4477	0.89	Streptococcus	0.893	1.78	1	1	2	0.0051	1	1	1	2	G+	id|06289382|ref|BAC_0604665|
17B0586085	Alistipes_shahii	99/3763317	0.0026	1	0.2657	0.53	Alistipes	0.2657	0.53	1	1	1	0.0021	1	1	1	1	G-	id|00337686|ref|BAC_0442655|
17B0586085	Azoarcus_KH32C	138/5081166	0.0027	1	0.1968	0.39	Azoarcus	0.8824	1.76	1	1	1	0.0022	1	1	1	1	G-	id|04289073|ref|BAC_0191218|
17B0586085	Bacteroides_xylanisolvens	87/5976145	0.0015	1	0.1673	0.33	Bacteroides	0.1673	0.33	1	1	1	0.0012	1	1	1	1	G-	id|00240123|ref|BAC_0818569|
17B0586085	Brevundimonas_subvibrioides	133/3445263	0.0039	1	0.2903	0.58	Brevundimonas	0.2903	0.58	1	1	1	0.0032	1	1	1	1	-	id|00382592|ref|BAC_0350086|
17B0586085	Cupriavidus_taiwanensis	72/5919322	0.0012	1	0.1689	0.34	Cupriavidus	0.1689	0.34	1	1	1	0.001	1	1	1	1	G-	id|06305838|ref|BAC_0480031|
17B0586085	Cytophaga_hutchinsonii	120/4433218	0.0027	1	0.2256	0.45	Cytophaga	0.2256	0.45	1	1	1	0.0022	1	1	1	1	G-	id|08348540|ref|BAC_0232686|
17B0586085	Flavobacterium_psychrophilum	119/2860382	0.0042	1	0.3496	0.7	Flavobacterium	0.6658	1.33	1	1	1	0.0034	1	1	1	1	G-	id|09949720|ref|BAC_0316280|
17B0586085	Herbaspirillum_seropedicae	106/5513887	0.0019	1	0.1814	0.36	Herbaspirillum	0.1814	0.36	1	1	1	0.0016	1	1	1	1	G-	id|00660896|ref|BAC_0375601|
17B0586085	Kytococcus_sedentarius	129/2785024	0.0046	1	0.3591	0.72	Kytococcus	0.3591	0.72	1	1	1	0.0038	1	1	1	1	-	id|04413259|ref|BAC_0570456|
17B0586085	Leuconostoc_gelidum	142/1893499	0.0075	1	0.5281	1.05	Leuconostoc	0.5281	1.05	1	1	1	0.0062	1	1	1	1	-	id|02777218|ref|BAC_0689112|
17B0586085	Micrococcus_luteus	88/2501097	0.0035	1	0.3998	0.8	Micrococcus	0.3998	0.8	1	1	1	0.0029	1	1	1	1	G+	id|09625281|ref|BAC_0095118|
17B0586085	Porphyromonas_asaccharolytica	76/2186370	0.0035	1	0.4574	0.91	Porphyromonas	0.4574	0.91	1	1	1	0.0029	1	1	1	1	G-	id|06000370|ref|BAC_0525339|
17B0586085	Prevotella_melaninogenica	93/3168282	0.0029	1	0.3156	0.63	Prevotella	0.3156	0.63	1	1	1	0.0024	1	1	1	1	G-	id|00343707|ref|BAC_0811268|
17B0586085	Psychrobacter_PRwf	73/2978976	0.0025	1	0.3357	0.67	Psychrobacter	0.3357	0.67	1	1	1	0.0021	1	1	1	1	G-	id|07018793|ref|BAC_0406125|
17B0586085	Rhodobacter_sphaeroides	139/4450439	0.0031	1	0.2247	0.45	Rhodobacter	0.2247	0.45	1	1	1	0.0025	1	1	1	1	G-	id|05491351|ref|BAC_0761929|
17B0586085	Shewanella_baltica	135/5347283	0.0025	1	0.187	0.37	Shewanella	0.187	0.37	1	1	1	0.0021	1	1	1	1	G-	id|04876845|ref|BAC_0399043|
17B0586085	Stenotrophomonas_maltophilia	137/4851126	0.0028	1	0.2061	0.41	Stenotrophomonas	0.2061	0.41	1	1	1	0.0023	1	1	1	1	G-	id|06994621|ref|BAC_0803109|
17B0586085	Methylocystis_SC2	121/3773444	0.0032	1	0.265	0.53	-	-	-	1	1	-	0.0026	1	1	1	-	-	id|07222988|ref|BAC_0679712|
17B0586085	Burkholderia_CCGE1003	119/7043595	0.0017	1	0.142	0.28	Burkholderia	2.1948	4.37	1	0	18	0.0014	1	1	0	15	G-	id|01683196|ref|BAC_0147921|
17B0586085	Burkholderia_KJ006	115/6584551	0.0017	1	0.1519	0.3	Burkholderia	2.1948	4.37	1	0	18	0.0014	1	1	0	15	G-	id|01200308|ref|BAC_0925409|
17B0586085	Burkholderia_ambifaria	113/7484986	0.0015	1	0.1336	0.27	Burkholderia	2.1948	4.37	1	0	18	0.0012	1	1	0	15	G-	id|04126506|ref|BAC_0804194|
17B0586085	Burkholderia_cenocepacia	329/7971389	0.0041	1	0.3763	0.75	Burkholderia	2.1948	4.37	3	0	18	0.0034	1	2	0	15	G-	id|04770292|ref|BAC_0083095|
17B0586085	Burkholderia_gladioli	94/8114449	0.0012	1	0.1232	0.25	Burkholderia	2.1948	4.37	1	0	18	0.001	1	1	0	15	G-	id|02645776|ref|BAC_0488953|
17B0586085	Staphylococcus_pasteuri	134/2559946	0.0052	1	0.3906	0.78	Staphylococcus	4.6872	9.34	1	0	12	0.0043	1	1	0	10	G+	id|08520983|ref|BAC_0659160|
17B0586085	Mesorhizobium_ciceri	994/6264489	0.016	1	1.277	2.54	Mesorhizobium	2.7553	5.49	8	0	7	0.0131	1	7	0	6	G-	id|06064524|ref|BAC_0048479|
17B0586085	Mesorhizobium_loti	264/7036071	0.0038	1	0.2842	0.57	Mesorhizobium	2.7553	5.49	2	0	7	0.0031	1	2	0	6	G-	id|09754647|ref|BAC_0780793|
17B0586085	Acinetobacter_baumannii	147/4138388	0.0036	1	0.2416	0.48	Acinetobacter	1.5883	3.16	1	0	5	0.003	1	1	0	4	G-	id|07453275|ref|BAC_0094560|
17B0586085	Brucella_abortus	399/3286445	0.012	1	0.9128	1.82	Brucella	4.2263	8.42	3	0	5	0.0098	1	2	0	4	G-	id|04875386|ref|BAC_0892086|
17B0586085	Brucella_canis	263/3312769	0.0079	1	0.6037	1.2	Brucella	4.2263	8.42	2	0	5	0.0065	1	2	0	4	G-	id|05428709|ref|BAC_0453974|
17B0586085	Brucella_ceti	363/3278034	0.011	1	0.9152	1.82	Brucella	4.2263	8.42	3	0	5	0.009	1	2	0	4	G-	id|07492496|ref|BAC_0624949|
17B0586085	Brucella_melitensis	132/3312229	0.004	1	0.3019	0.6	Brucella	4.2263	8.42	1	0	5	0.0033	1	1	0	4	G-	id|01352788|ref|BAC_0040199|
17B0586085	Brucella_microti	544/3337369	0.016	1	1.1985	2.39	Brucella	4.2263	8.42	4	0	5	0.0131	1	3	0	4	G-	id|02386758|ref|BAC_0457286|
17B0586085	Brucella_pinnipedialis	147/3399268	0.0043	1	0.2942	0.59	Brucella	4.2263	8.42	1	0	5	0.0035	1	1	0	4	G-	id|05770600|ref|BAC_0539791|
17B0586085	Pseudomonas_brassicacearum	128/6843248	0.0019	1	0.1461	0.29	Pseudomonas	0.9213	1.84	1	0	4	0.0016	1	1	0	3	G-	id|01623728|ref|BAC_0374773|
17B0586085	Pseudomonas_denitrificans	127/5696307	0.0022	1	0.1756	0.35	Pseudomonas	0.9213	1.84	1	0	4	0.0018	1	1	0	3	G-	id|04460554|ref|BAC_0765221|
17B0586085	Pseudomonas_mendocina	78/5434353	0.0014	1	0.184	0.37	Pseudomonas	0.9213	1.84	1	0	4	0.0011	1	1	0	3	G-	id|05787113|ref|BAC_0574816|
17B0586085	Acidovorax_JS42	218/4448856	0.0049	1	0.4496	0.9	Acidovorax	1.2193	2.43	2	0	3	0.004	1	2	0	2	G-	id|08818146|ref|BAC_0636859|
17B0586085	Agrobacterium_H13	117/4972229	0.0024	1	0.2011	0.4	Agrobacterium	1.3075	2.61	1	0	2	0.002	1	1	0	2	G-	id|01378919|ref|BAC_0043253|
17B0586085	Agrobacterium_radiobacter	236/6656043	0.0035	1	0.3005	0.6	Agrobacterium	1.3075	2.61	2	0	2	0.0029	1	2	0	2	G-	id|02968063|ref|BAC_0073412|
17B0586085	Methylobacterium_populi	104/5800441	0.0018	1	0.1724	0.34	Methylobacterium	0.3369	0.67	1	0	2	0.0015	1	1	0	2	G-	id|01623767|ref|BAC_0319595|
17B0586085	Rhizobium_IRBG74	556/2844565	0.02	1	1.4062	2.8	Rhizobium	3.0835	6.14	4	0	2	0.0164	1	3	0	2	G-	id|05684744|ref|BAC_0843075|
17B0586085	Rhizobium_NGR234	149/3925702	0.0038	1	0.2547	0.51	Sinorhizobium	1.5479	3.08	1	0	2	0.0031	1	1	0	2	G-	id|01232310|ref|BAC_0784906|
17B0586085	Rhizobium_leguminosarum	452/5057142	0.0089	1	0.791	1.58	Rhizobium	3.0835	6.14	4	0	2	0.0073	1	3	0	2	G-	id|05010670|ref|BAC_0240466|
17B0586085	Sinorhizobium_medicae	277/3781904	0.0073	1	0.5288	1.05	Sinorhizobium	1.5479	3.08	2	0	2	0.006	1	2	0	2	G-	id|02619881|ref|BAC_0684636|
17B0586085	Sinorhizobium_meliloti	120/6813703	0.0018	1	0.1468	0.29	Sinorhizobium	1.5479	3.08	1	0	2	0.0015	1	1	0	2	G-	id|00591608|ref|BAC_0961266|
17B0586085	Sphingobium_japonicum	281/4196714	0.0067	1	0.4766	0.95	Sphingobium	0.7147	1.42	2	0	3	0.0055	1	2	0	2	G-	id|01863005|ref|BAC_0398218|
17B0586085	Streptococcus_pneumoniae	120/2245615	0.0053	1	0.4453	0.89	Streptococcus	0.893	1.78	1	0	2	0.0043	1	1	0	2	G+	id|08741008|ref|BAC_0582583|
17B0586085	Azoarcus_BH72	375/4376040	0.0086	1	0.6856	1.37	Azoarcus	0.8824	1.76	3	0	1	0.0071	1	2	0	1	G-	id|00592359|ref|BAC_0268451|
17B0586085	Flavobacterium_columnare	126/3162432	0.004	1	0.3162	0.63	Flavobacterium	0.6658	1.33	1	0	1	0.0033	1	1	0	1	G-	id|03550153|ref|BAC_0955201|
17B0586085	Vibrio_furnissii	161/4916408	0.0033	1	0.2034	0.41	Vibrio	0.2034	0.41	1	0	1	0.0027	1	1	0	1	G-	id|04870090|ref|BAC_0469068|
17B0586085	Cellvibrio_japonicus	129/4576573	0.0028	1	0.2185	0.44	Cellvibrio	0.2185	0.44	1	0	0	0.0023	1	1	0	0	G-	id|05762404|ref|BAC_0611698|
17B0586085	Chelativorans_BNC1	88/4412446	0.002	1	0.2266	0.45	Chelativorans	0.2266	0.45	1	0	0	0.0016	1	1	0	0	G-	id|01015981|ref|BAC_0622006|
17B0586085	Hyphomicrobium_nitrativorans	52/3653837	0.0014	1	0.2737	0.55	Hyphomicrobium	0.2737	0.55	1	0	0	0.0011	1	1	0	0	-	id|02623446|ref|BAC_0928111|
17B0586085	Leptothrix_cholodnii	102/4909403	0.0021	1	0.2037	0.41	Leptothrix	0.2037	0.41	1	0	0	0.0017	1	1	0	0	-	id|09630384|ref|BAC_0848784|
17B0586085	Oceanimonas_GK1	88/3514537	0.0025	1	0.2845	0.57	Oceanimonas	0.2845	0.57	1	0	0	0.0021	1	1	0	0	G-	id|03581206|ref|BAC_0573667|
17B0586085	Oligotropha_carboxidovorans	92/3745629	0.0025	1	0.267	0.53	Oligotropha	0.267	0.53	1	0	0	0.0021	1	1	0	0	G-	id|01930254|ref|BAC_0454557|
17B0586085	Parvibaculum_lavamentivorans	37/3914745	0.00095	1	0.2554	0.51	Parvibaculum	0.2554	0.51	1	0	0	0.0008	1	1	0	0	G-	id|05847321|ref|BAC_0758326|
17B0586085	Polaromonas_naphthalenivorans	98/4410291	0.0022	1	0.2267	0.45	Polaromonas	0.2267	0.45	1	0	0	0.0018	1	1	0	0	G-	id|00804529|ref|BAC_0504023|
17B0586085	Ralstonia_solanacearum	259/3716413	0.007	1	0.5382	1.07	Ralstonia	0.5382	1.07	2	0	0	0.0057	1	2	0	0	G-	id|02536164|ref|BAC_0769927|
17B0586085	Rhodopseudomonas_palustris	112/5744041	0.0019	1	0.1741	0.35	Rhodopseudomonas	0.1741	0.35	1	0	0	0.0016	1	1	0	0	G-	id|01637316|ref|BAC_0543993|
17B0586085	Solitalea_canadensis	151/5202069	0.0029	1	0.1922	0.38	Solitalea	0.1922	0.38	1	0	0	0.0024	1	1	0	0	-	id|01945689|ref|BAC_0106266|
17B0586085	Sphingomonas_wittichii	127/5382261	0.0024	1	0.1858	0.37	Sphingomonas	0.1858	0.37	1	0	0	0.002	1	1	0	0	G-	id|05023360|ref|BAC_0647102|
17B0586085	Variovorax_paradoxus	216/7148516	0.003	1	0.2798	0.56	Variovorax	0.2798	0.56	2	0	0	0.0025	1	2	0	0	G-	id|00926907|ref|BAC_0985404|

## Sheet: 19-0655 Appendix 2 Table 2
Appendix 2 Table 2. Coverage rate of Legionella pneumophila for sputum
Sample no.	Species	Coverage	CovRate	Depth	Abs_Abu	Re_Abu	Genus	Genus_Abs_Abu	Genus_Re_Abu	MRN	SMRN	SMRNG	SDCOV	SDdepth	SDMRN	SDSMRN	SDSMRNG	Gram	ID
17S0587672	Propionibacterium_acnes	1320/2560282	0.052	1	5.0776	28.08	Propionibacterium	5.0776	28.08	13	12	12	0.256	4.92	64	59	59	G+	id|08674738|ref|BAC_0164449|
17S0587672	Legionella_pneumophila	1353/3576470	0.038	1	3.0757	17.01	Legionella	3.321	18.36	11	11	12	0.187	4.92	54	54	59	G-	id|07465162|ref|BAC_0790004|
17S0587672	Acidovorax_KKS102	566/5196935	0.011	1	0.9621	5.32	Acidovorax	1.6371	9.05	5	4	6	0.0541	4.92	25	20	30	G-	id|09678632|ref|BAC_0561432|
17S0587672	Enterococcus_faecium	550/2994661	0.018	1	1.3357	7.39	Enterococcus	1.3357	7.39	4	4	4	0.0886	4.92	20	20	20	G+	id|07414362|ref|BAC_0632724|
17S0587672	Ralstonia_solanacearum	330/3716413	0.0089	1	0.8072	4.46	Ralstonia	1.2175	6.73	3	3	3	0.0438	4.92	15	15	15	G-	id|02536164|ref|BAC_0769927|
17S0587672	Acidovorax_JS42	116/4448856	0.0026	1	0.2248	1.24	Acidovorax	1.6371	9.05	1	1	6	0.0128	4.92	5	5	30	G-	id|08818146|ref|BAC_0636859|
17S0587672	Bradyrhizobium_japonicum	206/9207384	0.0022	1	0.2172	1.2	Bradyrhizobium	0.3382	1.87	2	1	3	0.0108	4.92	10	5	15	G-	id|07814469|ref|BAC_0152825|
17S0587672	Bacteroides_vulgatus	129/5163189	0.0025	1	0.1937	1.07	Bacteroides	0.361	2	1	1	2	0.0123	4.92	5	5	10	G-	id|09025356|ref|BAC_0222465|
17S0587672	Bacteroides_xylanisolvens	127/5976145	0.0021	1	0.1673	0.93	Bacteroides	0.361	2	1	1	2	0.0103	4.92	5	5	10	G-	id|00240123|ref|BAC_0818569|
17S0587672	Sphingobium_japonicum	73/4196714	0.0017	1	0.2383	1.32	Sphingobium	0.463	2.56	1	1	2	0.0084	4.92	5	5	10	G-	id|01863005|ref|BAC_0398218|
17S0587672	Acinetobacter_lwoffii	148/2970206	0.005	1	0.3367	1.86	Acinetobacter	0.3367	1.86	1	1	1	0.0246	4.92	5	5	5	G-	id|07373057|ref|BAC_0315372|
17S0587672	Cellvibrio_japonicus	114/4576573	0.0025	1	0.2185	1.21	Cellvibrio	0.2185	1.21	1	1	1	0.0123	4.92	5	5	5	G-	id|05762404|ref|BAC_0611698|
17S0587672	Cupriavidus_metallidurans	96/3928089	0.0024	1	0.2546	1.41	Cupriavidus	0.4071	2.25	1	1	1	0.0118	4.92	5	5	5	G-	id|01126966|ref|BAC_0133964|
17S0587672	Dechlorosoma_suillum	135/3806980	0.0035	1	0.2627	1.45	Azospira	0.2627	1.45	1	1	1	0.0172	4.92	5	5	5	G-	id|08859247|ref|BAC_0409525|
17S0587672	Flavobacterium_johnsoniae	99/6096872	0.0016	1	0.164	0.91	Flavobacterium	0.164	0.91	1	1	1	0.0079	4.92	5	5	5	G-	id|04274651|ref|BAC_0826821|
17S0587672	Gardnerella_vaginalis	154/1726519	0.0089	1	0.5792	3.2	Gardnerella	0.5792	3.2	1	1	1	0.0438	4.92	5	5	5	Gram-variable	id|07337392|ref|BAC_0263339|
17S0587672	Leuconostoc_citreum	112/1796284	0.0062	1	0.5567	3.08	Leuconostoc	0.5567	3.08	1	1	1	0.0305	4.92	5	5	5	G+	id|08181131|ref|BAC_0922826|
17S0587672	Paludibacter_propionicigenes	87/3685504	0.0024	1	0.2713	1.5	Paludibacter	0.2713	1.5	1	1	1	0.0118	4.92	5	5	5	G-	id|02048049|ref|BAC_0799474|
17S0587672	Pseudomonas_TKP	122/7012672	0.0017	1	0.1426	0.79	Pseudomonas	0.1426	0.79	1	1	1	0.0084	4.92	5	5	5	G-	id|08350050|ref|BAC_0304209|
17S0587672	Rothia_mucilaginosa	145/2264603	0.0064	1	0.4416	2.44	Rothia	0.4416	2.44	1	1	1	0.0315	4.92	5	5	5	G+	id|09406886|ref|BAC_0213639|
17S0587672	Stenotrophomonas_maltophilia	99/4851126	0.002	1	0.2061	1.14	Stenotrophomonas	0.2061	1.14	1	1	1	0.0098	4.92	5	5	5	G-	id|06994621|ref|BAC_0803109|
17S0587672	Legionella_longbeachae	105/4077332	0.0026	1	0.2453	1.36	Legionella	3.321	18.36	1	0	12	0.0128	4.92	5	0	59	G-	id|04180520|ref|BAC_0529626|
17S0587672	Acidovorax_citrulli	120/5352772	0.0022	1	0.1868	1.03	Acidovorax	1.6371	9.05	1	0	6	0.0108	4.92	5	0	30	G-	id|07807609|ref|BAC_0514533|
17S0587672	Acidovorax_ebreus	130/3796573	0.0034	1	0.2634	1.46	Acidovorax	1.6371	9.05	1	0	6	0.0167	4.92	5	0	30	G-	id|00941284|ref|BAC_0929442|
17S0587672	Bradyrhizobium_BTAi1	123/8264687	0.0015	1	0.121	0.67	Bradyrhizobium	0.3382	1.87	1	0	3	0.0074	4.92	5	0	15	G-	id|08129197|ref|BAC_0172567|
17S0587672	Ralstonia_eutropha	188/6964522	0.0027	1	0.2872	1.59	Ralstonia	1.2175	6.73	2	0	3	0.0133	4.92	10	0	15	G-	id|03895844|ref|BAC_0362708|
17S0587672	Ralstonia_pickettii	126/8125850	0.0016	1	0.1231	0.68	Ralstonia	1.2175	6.73	1	0	3	0.0079	4.92	5	0	15	G-	id|05592220|ref|BAC_0425766|
17S0587672	Sphingobium_chlorophenolicum	135/4449488	0.003	1	0.2247	1.24	Sphingobium	0.463	2.56	1	0	2	0.0148	4.92	5	0	10	G-	id|01382310|ref|BAC_0936680|
17S0587672	Aeromonas_hydrophila	104/5024500	0.0021	1	0.199	1.1	Aeromonas	0.199	1.1	1	0	1	0.0103	4.92	5	0	5	G-	id|04921128|ref|BAC_0388219|
17S0587672	Caulobacter_segnis	120/4655622	0.0026	1	0.2148	1.19	Caulobacter	0.2148	1.19	1	0	1	0.0128	4.92	5	0	5	G-	id|09863654|ref|BAC_0724906|
17S0587672	Cupriavidus_necator	122/6557542	0.0019	1	0.1525	0.84	Cupriavidus	0.4071	2.25	1	0	1	0.0094	4.92	5	0	5	G-	id|06789650|ref|BAC_0663633|
17S0587672	Burkholderia_phenoliruptrix	99/6865712	0.0014	1	0.1457	0.81	Burkholderia	0.1457	0.81	1	0	0	0.0069	4.92	5	0	0	G-	id|06256418|ref|BAC_0945782|
17S0587672	Geodermatophilus_obscurus	113/5322497	0.0021	1	0.1879	1.04	Geodermatophilus	0.1879	1.04	1	0	0	0.0103	4.92	5	0	0	G-	id|07267697|ref|BAC_0362217|

## Sheet: 19-0655 Appendix 2 Table 3
Appendix 2 Table 3. Coverage rate of Legionella pneumophila for pleural effusion
Sample no.	Species	Coverage	CovRate	Depth	Abs_Abu	Re_Abu	Genus	Genus_Abs_Abu	Genus_Re_Abu	MRN	SMRN	SMRNG	SDCOV	SDdepth	SDMRN	SDSMRN	SDSMRNG	Gram	ID
17S0587669	Enterococcus_faecium	20542/2994661	0.69	1	55.0981	80.9	Enterococcus	56.6944	83.24	165	162	169	1.4279	2.07	341	335	350	G+	id|07414362|ref|BAC_0632724|
17S0587669	Legionella_pneumophila	2867/3576470	0.08	1	6.4309	9.44	Legionella	6.4309	9.44	23	23	23	0.1656	2.07	48	48	48	G-	id|07465162|ref|BAC_0790004|
17S0587669	Veillonella_parvula	574/2132142	0.027	1	2.3451	3.44	Veillonella	2.3451	3.44	5	5	5	0.0559	2.07	10	10	10	G-	id|09067724|ref|BAC_0605729|
17S0587669	Rothia_mucilaginosa	270/2264603	0.012	1	0.8832	1.3	Rothia	0.8832	1.3	2	2	2	0.0248	2.07	4	4	4	G+	id|09406886|ref|BAC_0213639|
17S0587669	Streptococcus_macedonicus	134/2130034	0.0063	1	0.4695	0.69	Streptococcus	0.9877	1.45	1	1	2	0.013	2.07	2	2	4	G+	id|01021915|ref|BAC_0782129|
17S0587669	Streptococcus_thermophilus	138/1929905	0.0072	1	0.5182	0.76	Streptococcus	0.9877	1.45	1	1	2	0.0149	2.07	2	2	4	G+	id|04102865|ref|BAC_0676924|
17S0587669	Enterococcus_casseliflavus	153/3427276	0.0045	1	0.2918	0.43	Enterococcus	56.6944	83.24	1	0	169	0.0093	2.07	2	0	350	G+	id|07310059|ref|BAC_0769592|
17S0587669	Enterococcus_faecalis	115/3218031	0.0036	1	0.3107	0.46	Enterococcus	56.6944	83.24	1	0	169	0.0075	2.07	2	0	350	G+	id|02777896|ref|BAC_0320523|
17S0587669	Enterococcus_gallinarum	60/3232650	0.0019	1	0.3093	0.45	Enterococcus	56.6944	83.24	1	0	169	0.0039	2.07	2	0	350	G+	id|06289438|ref|BAC_0317979|
17S0587669	Enterococcus_hirae	125/2827741	0.0044	1	0.3536	0.52	Enterococcus	56.6944	83.24	1	0	169	0.0091	2.07	2	0	350	G+	id|09595944|ref|BAC_0071930|
17S0587669	Enterococcus_mundtii	140/3022186	0.0046	1	0.3309	0.49	Enterococcus	56.6944	83.24	1	0	169	0.0095	2.07	2	0	350	G+	id|02612751|ref|BAC_0226067|
17S0587669	Carnobacterium_WN1359	132/2347813	0.0056	1	0.4259	0.63	Carnobacterium	0.4259	0.63	1	0	0	0.0116	2.07	2	0	0	-	id|08637682|ref|BAC_0645847|
17S0587669	Listeria_ivanovii	124/2928879	0.0042	1	0.3414	0.5	Listeria	0.3414	0.5	1	0	0	0.0087	2.07	2	0	0	-	id|09493731|ref|BAC_0453007|
